# Supplementary material for: Dual targeting of histone deacetylases and MYC as potential treatment strategy for H3-K27M pediatric gliomas
Source: eLife. 2024 Aug 2;13:RP96257. doi: 10.7554/eLife.96257 (PMC11296706; doi:10.7554/eLife.96257)
Supplement: Figure 1—figure supplement 1—source data 1. [file elife-96257-fig1-figsupp1-data1.zip]

Archive with 2 entries (2 files):
- figure 1-figure supplement 1-source data 1/Panel S1C blot.tif
- figure 1-figure supplement 1-source data 1/Panel S1C multi.tif
