# Supplementary material for: Dual targeting of histone deacetylases and MYC as potential treatment strategy for H3-K27M pediatric gliomas
Source: eLife. 2024 Aug 2;13:RP96257. doi: 10.7554/eLife.96257 (PMC11296706; doi:10.7554/eLife.96257)
Supplement: Figure 1—figure supplement 1—source data 2. [file elife-96257-fig1-figsupp1-data2.zip]

Archive with 1 entries (1 files):
- figure 1-figure supplement 1-source data 2/20231005_western_PIN1-02.png
