# Supplementary material for: Dual targeting of histone deacetylases and MYC as potential treatment strategy for H3-K27M pediatric gliomas
Source: eLife. 2024 Aug 2;13:RP96257. doi: 10.7554/eLife.96257 (PMC11296706; doi:10.7554/eLife.96257)
Supplement: Figure 2—source data 1. [file elife-96257-fig2-data1.zip]

Archive with 6 entries (6 files):
- Figure2 -source data1/ATF3.tif
- Figure2 -source data1/mTOR.tif
- Figure2 -source data1/P21.tif
- Figure2 -source data1/Pmtor.tif
- Figure2 -source data1/PS6.tif
- Figure2 -source data1/tubulin.tif
