# Supplementary material for: Dual targeting of histone deacetylases and MYC as potential treatment strategy for H3-K27M pediatric gliomas
Source: eLife. 2024 Aug 2;13:RP96257. doi: 10.7554/eLife.96257 (PMC11296706; doi:10.7554/eLife.96257)
Supplement: Figure 2—source data 2. [file elife-96257-fig2-data2.zip]

Archive with 1 entries (1 files):
- Figure2 -source data2/Figure2 - source datat2.png
